# Supplementary material for: Frontostriatal pathways gate processing of behaviorally relevant reward dimensions
Source: PLoS Biol. 2018 Oct 19;16(10):e2005722. doi: 10.1371/journal.pbio.2005722 (PMC6209378; doi:10.1371/journal.pbio.2005722)
Supplement: S1 Data — (XLSX) [file pbio.2005722.s002.xlsx]

## Sheet: Figure 1c
	Wanting Pre Lost	Wanting Post Lost	Wanting Pre Won	Wanting Post Won
	2.91159	3.62808	3.57686	1.58957
	3.71327	4.35115	3.41083	7.78767
	3.69966	5.07386	3.96291	4.64807
	4.80519	4.95269	5.7305	1.50173
	6.17612	5.51065	7.04831	4.99701
	2.89365	3.20233	2.31972	4.16691
	7.03541	6.18619	5.22267	5.54402
	2.04459	1.69047	3.13575	0.524707
	1.99529	2	2.16196	1.0003
	1.90932	1.10733	3.33445	1.94111
	2.59959	2.78139	2.37265	1.70516
	4.48699	4.81619	4.60392	2.32516
	5.63349	6.04114	4.47204	1.02507
	3.69377	6.00443	3.24783	2.10835
	4.94241	4.16778	6.04419	1.53082
	3.01163	2.9794	4.03075	1.93257
	4.90485	4.56358	6.42145	3.24613
	4.91966	4.73944	5.86367	5.31302
	5.69461	5.56196	5.32856	1.42117
	2.28579	2.13692	3.14493	0.067841
	4.35629	3.96586	5.85517	3.01401
	4.82932	3.9723	4.02509	2.34478
	7.38409	5.40619	9.44844	2.99791
	4.38618	4.48841	6.32465	3.68011
	6.34278	6.75029	4.34796	3.88987
	4.17696	5.02328	3.16619	1.05085
	6.0976	7.28849	4.77599	1.00382
	5.21917	4.47348	4.95998	2.04353
mean	4.36247	4.38797	4.58348	2.65719
std deviation	1.53762	1.53423	1.64265	1.79154
SEM	0.290583	0.289943	0.310432	0.338568

## Sheet: Figure 1d
	Liking Pre Lost	Liking Post Lost	Liking Pre Won	Liking Post Won
	6.57952	6.35032	5.03484	4.88274
	5.67804	5.01202	7.15011	7.8149
	6.96333	5.77457	6.80662	6.25526
	5.11737	5.20384	5.70228	5.83136
	6.82253	6.08926	6.28372	5.4814
	3.48964	3.31958	3.30795	4.47876
	5.53445	5.40868	5.23887	5.25067
	4.40171	3.244	4.32409	4.31329
	5.71	4.88841	5.57329	5.07411
	3.72523	3.47328	5.20586	5.4098
	4.21392	3.92559	2.99546	3.28488
	4.62766	4.87516	4.42007	4.73161
	5.7821	6.06849	5.71066	4.77857
	5.13738	5.25668	4.63093	4.51461
	5.0428	4.09001	5.25969	5.59501
	4.65475	4.14498	5.17476	5.23408
	5.78006	5.39498	7.05908	6.70608
	7.05565	5.88727	7.53151	6.2041
	7.48115	7.08922	7.63718	7.71796
	6.21833	5.73089	6.45271	6.11987
	3.78802	3.59698	5.08295	4.51347
	3.814	3.74926	3.07543	3.21411
	5.46906	4.86929	7.03171	7.67771
	4.97203	4.86854	5.831	5.68113
	6.60731	6.59933	5.43163	5.08194
	6.53212	6.13071	4.20054	4.07228
	5.40228	5.65648	3.98761	4.77151
	4.64914	4.40079	3.59741	3.58196
mean	5.40177	5.03924	5.34778	5.29547
std deviation	1.1051	1.05407	1.32699	1.21214
SEM	0.208844	0.1992	0.250778	0.229073

## Sheet: Figure 1e
	Response Time Wanting Pre Lost	Response Time Wanting Post Lost	Response Time Wanting Pre Won	Response Time Wanting Post Won	Response Time Liking Pre Lost	Response Time Liking Post Lost	Response Time Liking Pre Won	Response Time Liking Post Won
	1.98965	1.98457	2.00192	1.79237	2.10319	2.08803	2.08126	2.06052
	1.53862	1.51556	1.51467	1.80604	1.51998	1.68672	1.48429	1.73074
	2.06689	1.88932	2.09263	1.82467	2.1356	1.85257	2.11997	1.914
	2.10142	1.959	1.92924	1.91087	2.18822	1.98573	2.1214	2.05153
	2.01205	1.80907	2.01673	1.97295	1.9962	1.93941	2.11226	2.04846
	1.98778	1.90184	1.91172	2.32529	2.06146	1.87536	2.1946	2.20391
	1.63105	1.8	1.73662	1.81475	1.78434	1.7747	1.8491	1.90428
	1.67847	1.42185	1.5826	1.34195	1.86908	1.62315	1.74408	1.6152
	1.89187	1.70776	1.81567	1.62888	2.0652	1.81851	2.091	1.98278
	1.75361	1.45718	1.8565	1.70121	2.09353	1.71985	1.93247	1.92746
	2.22463	2.10454	2.2273	2.23862	2.13475	2.34002	2.25351	2.16369
	2.32014	1.96553	2.16416	2.04872	2.34129	2.22327	2.26345	2.00845
	2.01133	1.88802	2.02805	1.75159	1.94079	1.96597	1.98262	1.88054
	2.1043	1.95944	2.03039	1.88395	2.10031	2.099	2.29982	2.10947
	1.8729	1.64675	1.88566	1.64446	1.91479	1.99376	1.94121	1.74564
	2.04449	1.76937	1.9933	1.89385	2.05887	1.8061	1.9505	1.93677
	1.5417	1.36547	1.67043	1.43738	1.62765	1.2688	1.56757	1.34925
	2.0813	1.83451	2.01	1.89573	2.0461	1.8718	2.18717	1.98657
	1.99395	1.72087	2.10518	1.48707	1.95835	1.87748	1.98145	1.82258
	1.90318	1.8327	1.82533	1.57363	2.12425	2.14982	2.16463	2.16657
	2.32719	2.11805	2.21146	2.13436	2.42972	2.21815	2.41708	2.279
	1.85155	1.91925	1.81133	1.95755	1.95845	1.8915	1.97941	1.8546
	2.17221	1.89725	1.97755	2.01808	2.46362	1.97308	2.41774	2.19287
	1.90583	1.78721	2.05715	2.03193	2.07528	1.88587	2.09575	1.86088
	1.90237	1.70922	1.94745	1.66605	2.13382	1.84112	2.034	1.77915
	1.89075	1.82292	1.79167	1.68093	1.9766	1.97447	1.84915	1.8938
	1.83385	1.68758	1.85268	1.68918	1.87817	1.9479	1.73047	1.8856
	1.65027	1.69405	1.68647	1.61928	1.8232	1.80208	1.77048	1.73927
mean	1.93869	1.79175	1.91907	1.81326	2.02867	1.91051	2.02202	1.93191
std deviation	0.209217	0.188415	0.179087	0.232895	0.205546	0.208211	0.229834	0.198559
SEM	0.0395383	0.0356071	0.0338443	0.0440129	0.0388446	0.0393481	0.0434346	0.0375241

## Sheet: Figure 2b
	Wanting Rating 1	Wanting Rating 3	Wanting Rating 5	Wanting Rating 7	Wanting Rating 9
	-0.300532	-0.645033	-0.278156	0.223878	0.287194
	-0.371878	-0.172447	0.0386088	0.254206	-0.0953992
	-0.164766	-0.220987	-0.137953	0.0245568	0.296674
	-0.252181	-0.293015	-0.314475	-0.461653	0.119871
	-0.0823575	-0.0994929	-0.101153	0.0698594	0.10831
	-0.138118	-0.104497	-0.391344	-0.17283	0.208083
	-0.52083	-0.347108	-0.197129	0.00218884	-0.0352578
	-0.226006	0	-0.664947	-0.0912477	0.494708
	-0.300506	0	0	-0.370237	0.294574
	-0.394961	-0.206401	-0.235407	-0.131727	0.376875
	0.134421	-0.0845008	-0.229838	-0.218799	-0.210457
	0.114172	-0.00720935	-0.0603961	-0.200706	0.200887
	-0.15432	-0.659594	-0.184853	-0.0548948	0.210609
	-0.282197	-0.246961	-0.404705	0.0492463	0.253364
	-0.395011	-0.603357	-0.429986	-0.0647254	0.163541
	-0.167774	-0.349812	-0.0659457	-0.203594	0.331775
	-0.206231	-0.322959	-0.16534	-0.175215	0.195443
	-0.424762	-0.642812	-0.316685	0.594911	0.381134
	-0.382054	-0.177615	-0.148772	-0.377529	0.332821
	-0.178415	-1.08526	-0.400669	-0.108764	0.197365
	-0.266439	-0.600381	-0.305239	-0.0750812	0.558861
	-0.212829	-0.389575	-0.232442	0.0416172	0.133453
	-0.152089	-0.0805169	-0.0424482	-0.0378322	0.0181631
	-0.267757	-0.143951	-0.139873	-0.00199191	0.00765872
	0.0473188	-0.18174	-0.0967755	0.0460643	0.206458
	-0.0316335	-0.237563	-0.508781	-0.234323	0.390552
	-0.0834079	0.00890441	0.00568767	-0.0748964	0.0681442
	-0.214158	-0.326747	-0.412512	-0.165342	0.461611
mean	-0.209832	-0.293594	-0.22934	-0.0683879	0.212751
std deviation	0.157255	0.258422	0.170493	0.208346	0.178785
SEM	0.0297184	0.0488371	0.0322202	0.0393737	0.0337873

## Sheet: Figure 2c
	Like Trial Want PM	Want Trial Want PM	Like Trial Like PM	Want Trial Like PM
	1.27523	1.09314	-0.0435029	-0.230757
	0.82316	1.77018	0.568757	-0.246274
	1.09522	2.83284	-0.785534	-2.26013
	-0.38978	1.55841	2.53072	1.89329
	0.848575	1.13616	0.333426	-0.481041
	1.32829	4.32506	0.368343	-2.02326
	2.11371	1.53909	0.260684	-1.63035
	0.217832	3.35628	0.487943	0.214817
	2.58632	2.38966	-1.14759	0.272151
	2.4861	2.59364	1.12506	0.469103
	1.5184	-0.0174712	-1.59459	-1.15841
	-0.0345635	1.15104	-0.667137	-0.0838789
	1.4269	1.24085	0.0482705	2.93636
	0.532974	0.395549	1.2261	1.45193
	3.13208	1.33484	-0.540364	0.0957818
	0.668112	0.263885	2.83394	0.794464
	0.702337	1.4063	0.795403	-0.672746
	5.3693	3.27871	-0.729063	-0.91043
	0.428547	2.45425	1.50729	0.570938
	0.963796	2.51684	0.404172	0.827008
	3.15208	0.593313	-0.709227	2.92101
	1.75057	2.51356	-1.01517	-0.179862
	0.120958	1.09141	-0.105073	-0.218244
	0.307546	2.40465	0.446014	-0.982993
	2.49492	1.95534	-2.56019	-0.646088
	2.77714	3.58052	-0.810497	-1.91269
	0.519222	0.0403354	0.417637	0.0724385
	1.71663	1.29587	-1.01751	1.19733
mean	1.42613	1.78908	0.0581548	0.00283854
std deviation	1.24957	1.10811	1.17013	1.30858
SEM	0.236146	0.209413	0.221135	0.247297

## Sheet: Figure 2e
	Liking Rating 1	Liking Rating 3	Liking Rating 5	Liking Rating 7	Liking Rating 9
	-0.043207	-0.0436654	0.028172	0.0547819	0.091225
	-0.0128077	-0.00721402	0.240748	0.0670759	0.201289
	-0.0415616	0.104314	0.0356389	-0.0266693	0.0239812
	-0.0868708	0.0186714	-0.062387	0.047208	0.105215
	-0.0386831	-0.0696237	0.0158663	-0.0570044	-0.0795483
	-0.0792752	-0.0823593	-0.0957287	-0.21281	-0.00981727
	-0.0521746	-0.113788	-0.0082814	0.0432717	0.0122431
	-0.0803024	-0.0497183	-0.0098229	0.0392231	0.0684154
	-0.187635	-0.00827196	0.0553144	0.0762896	-0.0176564
	-0.0389922	-0.0768916	-0.0155609	0.113805	0.199559
	-0.034131	-0.0437404	0.0868387	-0.0414561	8.47198e-05
	-0.102028	-0.0282487	-0.0570491	-0.0407073	0.0920666
	-0.0396996	-0.108285	0.044379	0.0977295	0.291155
	-0.0532128	-0.0191954	-0.0189221	0.031118	0.0370281
	-0.0175099	0.0521746	-0.0211173	0.0211947	0.0528882
	-0.00529117	0.0217376	-0.0953985	0.156663	0.110357
	-0.0602989	-0.00386381	0.0305978	0.00775711	0.0482529
	-0.105202	-0.0776063	-0.0259079	-0.00815288	0.17038
	-0.261474	-0.0820171	-0.0106416	0.0840849	-0.0166306
	-0.0160657	-0.0517545	0.105366	-0.0257446	-0.0306396
	-0.148417	-0.0824746	0.0817701	0.149361	0.164055
	-0.00937602	-0.0269431	0.00334936	0.028806	0.0192883
	-0.167371	0.0487895	0.0262211	0.0872301	0.145522
	-0.111545	-0.0400446	0.0268501	-0.0203293	0.0468272
	0.028724	-0.0160582	-0.0358263	0.0226273	0.0945283
	-0.0296384	-0.035319	-0.0918671	0.0460111	0.0815113
	0.0144206	0.0817476	0.0662073	0.00509658	0.101168
	0.0446028	0.0151564	0.0541222	0.059352	0.133814
mean	-0.0619651	-0.0258747	0.0126047	0.0287791	0.0763057
std deviation	0.067657	0.0547202	0.0701807	0.0725349	0.0828623
SEM	0.012786	0.0103412	0.0132629	0.0137078	0.0156595

## Sheet: Figure 2f
	Like Trial Like PM	Want Trial Like PM	Like Trial Want PM	Want Trial Want PM
	-0.00703505	0.938842	1.03071	-0.0909254
	0.334541	1.17364	0.665009	-0.436718
	-0.351307	0.603312	0.0887634	-0.433151
	0.702034	0.739451	0.187218	-0.297256
	0.8327	-0.388163	-0.515483	0.423821
	0.135399	0.414994	-0.950936	0.304839
	0.256142	0.442175	0.593837	-0.155131
	0.738796	0.285414	0.0365964	0.280659
	0.624694	1.06264	-0.41217	-0.431205
	0.612251	0.840912	0.684653	0.0368891
	-0.0100438	0.945914	0.346491	-0.993337
	1.77697	0.371148	-1.43104	-0.0635055
	0.965238	1.97403	-0.481325	0.236857
	0.543162	0.365006	-0.439939	-0.668241
	0.283708	1.20895	-0.556605	-1.41125
	1.18362	0.277252	-0.541446	0.0122246
	0.483203	0.43719	-0.110318	-0.379475
	0.523839	1.31596	0.409925	-0.444165
	0.878581	0.215042	0.318375	0.33005
	0.594208	-0.154965	-0.44791	-0.201645
	1.345	0.660646	-0.584432	0.842723
	0.401177	1.00658	0.016095	-0.955741
	1.00691	-0.307164	-0.201177	0.589332
	0.96722	0.124602	-0.085238	0.579083
	-0.284686	0.391921	0.624555	-0.288844
	0.818605	-0.474678	-0.273707	0.754681
	0.405057	0.148299	0.175945	-0.767457
	0.690206	0.122509	-0.205803	0.00255385
mean	0.587507	0.52648	-0.0735484	-0.12944
std deviation	0.469895	0.558247	0.549911	0.547479
SEM	0.0888017	0.105499	0.103923	0.103464

## Sheet: Figure 2h
	Wanting Rating 1	Wanting Rating 3	Wanting Rating 5	Wanting Rating 7	Wanting Rating 9
	0.0194104	-0.0322226	-0.0866085	0.146299	0.123697
	-0.191159	-0.155843	-0.0364207	0.214784	-0.208883
	0.00483071	0.0406678	-0.0446334	-0.0436629	0.304317
	0.000913048	-0.0459439	-0.0192281	-0.136596	0.0816764
	-0.0277295	0.00297201	0.00760215	0.0947286	0.19325
	-0.0408166	-0.190678	-0.157666	-0.0123578	0.184391
	-0.089113	-0.029063	-0.0510468	-0.01551	0.0842823
	-0.0926259	0	-0.0037595	0.0806721	0.175003
	-0.131868	0	0	-0.0947549	0.0202531
	-0.130545	-0.181876	-0.0387577	0.0673831	0.25526
	0.0805343	-0.124155	-0.203574	-0.304756	-0.0648219
	0.0189308	0.0282358	-0.0336499	-0.113066	0.192516
	-0.169127	-0.160327	-0.151695	-0.0127373	0.142612
	-0.218294	0.0160324	-0.0928497	-0.0735731	0.0852902
	-0.144102	-0.282133	-0.169513	0.0149282	-0.0317951
	-0.132575	-0.527359	-0.0411433	-0.142209	0.041595
	-0.138933	-0.284965	-0.108734	-0.277308	0.318274
	-0.33184	-0.280584	-0.100536	0.194546	0.0317787
	-0.259764	0.0526139	0.00414767	0.00130673	0.214578
	-0.0535202	-0.640783	-0.273816	0.0577943	0.0833982
	-0.0882566	-0.232518	-0.115287	0.0379514	0.293445
	-0.15634	-0.105753	-0.459383	0.0774098	0.145636
	-0.171846	-0.0672199	-0.110344	0.0917711	0.0289821
	-0.0720349	-0.0278582	-0.0208874	0.0496083	0.125093
	-0.164795	-0.0583508	-0.0871562	0.199352	0.267774
	-0.238548	-0.317528	-0.177717	-0.102216	0.144407
	-0.704197	-0.459684	-0.473224	-0.242584	-0.250177
	-0.131966	-0.0581216	-0.10364	0.0494817	0.374774
mean	-0.134121	-0.14723	-0.112483	-0.00690409	0.119879
std deviation	0.145575	0.177959	0.12146	0.135501	0.146161
SEM	0.027511	0.0336311	0.0229537	0.0256072	0.0276219

## Sheet: Figure 2i
	Like Trial Want PM	Want Trial Want PM	Like Trial Like PM	Want Trial Like PM
	0.489948	-0.531273	0.367363	-0.312893
	0.722571	1.1227	-0.159561	-1.32737
	0.675315	0.326174	-0.364893	0.0934493
	0.210348	0.194551	0.344181	0.3518
	0.630984	0.870155	0.0680207	0.406768
	0.336676	2.54258	0.21526	-0.506396
	0.140265	0.492655	0.2068	-0.536289
	0.0210266	2.25157	0.234887	-0.843848
	0.257991	-0.249624	0.549734	-0.307357
	0.858658	1.434	0.803081	-0.368982
	0.958957	0.444956	-1.07282	-0.571432
	0.728373	0.287506	-0.647954	0.111028
	-0.342914	0.339588	0.907135	1.49663
	-0.0325873	-0.0932042	0.411319	1.04519
	0.598842	0.176634	0.642418	0.860449
	-0.123466	-0.485001	1.62761	0.584112
	-0.172169	0.634051	0.249018	-0.369168
	-0.0336453	1.87599	0.0564418	-0.234455
	-0.0372909	2.12962	1.04808	-0.011631
	0.326982	1.64202	0.168146	-0.570151
	1.23819	1.78163	-0.377272	0.374946
	1.6108	1.57056	-2.32244	-0.410152
	0.0149166	-0.0449401	-0.0661686	2.27524
	0.651398	1.12766	0.194694	-0.228995
	0.884136	3.44646	-0.178011	-1.2552
	0.595199	2.24596	0.231198	-1.12403
	0.111944	1.93586	1.02407	-0.0922749
	0.922998	0.636592	1.38218	0.491188
mean	0.437301	1.00377	0.197947	-0.0349937
std deviation	0.466581	1.0173	0.766188	0.805218
SEM	0.0881755	0.192251	0.144796	0.152172

## Sheet: Figure 2k
	Liking Rating 1	Liking Rating 3	Liking Rating 5	Liking Rating 7	Liking Rating 9
	0.0354672	-0.122268	0.0160995	0.177899	0.180529
	-0.0145203	0.048149	-0.0402368	-0.0731639	0.0514104
	-0.0968101	-0.13795	-0.085968	0.13529	0.0451563
	-0.293082	-0.214095	-0.0898538	0.141458	0.0246854
	-0.0668204	-0.121213	-0.04857	-0.0361068	0.155563
	0.0788188	-0.0119315	-0.0940643	0.026455	0.0625698
	-0.186017	-0.00868155	0.0984734	-0.0597687	0.0509921
	-0.0991099	-0.116811	-0.195885	0.0645042	0.145802
	-0.00767711	0.0158025	0.0747666	0.0353111	0.0234169
	-0.171626	-0.346436	-0.0413763	0.133987	0.237518
	0.0561715	-0.0545592	-0.132833	-0.0291765	0.165389
	-0.0469722	0.0593261	-0.0640648	0.00491078	0.151506
	-0.109679	-0.260767	0.0107984	0.0128146	0.21658
	-0.0692329	-0.0916381	-0.20031	0.0623836	0.108033
	-0.320849	-0.113842	-0.220442	-0.0838777	-0.0553405
	-0.0165455	-0.0449344	-0.0479496	-0.14142	0.250347
	-0.14532	-0.195786	-0.0515755	-0.0296651	0.19819
	-0.0808995	-0.128927	0.0497404	0.0886423	0.0337725
	-0.252859	-0.0617914	-0.0725567	0.0214699	0.144143
	-0.0288685	-0.128626	-0.0137605	-0.0117648	0.0947153
	0.0336381	-0.0699922	-0.0736667	0.0725807	0.161811
	0.0972795	-0.169271	-0.228989	0.108978	0.0429635
	-0.215489	0.0568122	0.0905799	-0.0514375	-0.0108913
	-0.0017243	-0.0419735	0.0328641	-0.0704868	0.158852
	0.0245492	-0.190492	-0.166436	0.0424875	-0.00231594
	0.00797101	-0.159639	-0.101812	-0.0646605	0.255174
	-0.108618	-0.110654	-0.0323276	0.0339821	-0.00568344
	-0.0842104	-0.0788795	-0.102626	-0.0713029	0.398726
mean	-0.0743941	-0.100038	-0.0618565	0.0157258	0.117272
std deviation	0.109005	0.0948121	0.0896595	0.0806485	0.102569
SEM	0.0205999	0.0179178	0.016944	0.0152411	0.0193836

[truncated: 2 more sheets: Figure 2l, Figure 3b]
